# Supplementary material for: Preoperative Home-Based Multimodal Physiotherapy in Patients Scheduled for a Knee Arthroplasty Who Catastrophize About Their Pain: A Randomized Controlled Trial
Source: J Clin Med. 2025 Jan 5;14(1):268. doi: 10.3390/jcm14010268 (PMC11720860; doi:10.3390/jcm14010268)
Supplement: Supplementary file 1 [file jcm-14-00268-s001.zip]

Archive with 1 entries (1 files):
- jcm-3389643-supplementary.pdf
